# Supplementary material for: Foliar Application of Spermidine Alleviates Waterlogging-Induced Damages to Maize Seedlings by Enhancing Antioxidative Capacity, Modulating Polyamines and Ethylene Biosynthesis
Source: Life (Basel). 2022 Nov 18;12(11):1921. doi: 10.3390/life12111921 (PMC9692385; doi:10.3390/life12111921)
Supplement: Supplementary file 1 [file life-12-01921-s001.zip]

Archive with 1 entries (1 files):
- life-1999434-supplementary.xlsx
