# Supplementary material for: Foliar Application of Spermidine Alleviates Waterlogging-Induced Damages to Maize Seedlings by Enhancing Antioxidative Capacity, Modulating Polyamines and Ethylene Biosynthesis
Source: Life (Basel). 2022 Nov 18;12(11):1921. doi: 10.3390/life12111921 (PMC9692385; doi:10.3390/life12111921)
Supplement: Supplementary file 1 [file life-12-01921-s001.zip › life-1999434-supplementary.xlsx]

## Sheet: Table S1
Supplementary Table S1: Results of normality test and homogeneity test of variance
	index	Normality test	Homogeneity test of variance
		(Shapiro-Wilk)	p-value	Bartlett's K-squared	df
1	SPAD value-XD20	Passed (P=0.086)	0.82511	0.384477	2
2	SPAD value-DH662	Passed (P = 0.999)	0.461365	1.54713	2
3	Plant height-XD20	Passed (P = 0.709)	0.801419	0.442744	2
4	Plant height-DH662	Passed (P = 0.461)	0.149481	3.80117	2
5	Shoot fresh weight-XD20	Passed (P = 0.907)	0.713223	0.675921	2
6	Shoot fresh weight-DH662	Passed (P = 0.270)	0.917598	0.171993	2
7	Root fresh weight-XD20	Passed (P = 0.174)	0.98589	0.0284205	2
8	Root fresh weight-DH662	Passed (P = 0.926)	0.378591	1.9426	2
9	O2·- production rate-XD20	Passed (P = 0.779)	0.696326	0.723874	2
10	O2·- production rate-DH662	Passed (P = 0.257)	0.815301	0.408395	2
11	H2O2 content-XD20	Passed (P = 0.253)	0.608678	0.992931	2
12	H2O2 content-DH662	Passed (P = 0.562)	0.188847	3.33364	2
13	MDA content-XD20	Passed (P = 0.990)	0.355932	2.06603	2
14	MDA content-DH662	Passed (P = 0.549)	0.299944	2.40832	2
15	SOD activity-XD20	Passed (P = 0.657)	0.574282	1.10927	2
16	SOD activity-DH662	Passed (P = 0.517)	0.79339	0.46288	2
17	POD activity-XD20	Passed (P = 0.430)	0.696282	0.724001	2
18	POD activity-DH662	Passed (P = 0.284)	0.620981	0.952909	2
19	CAT activity-XD20	Passed (P = 0.546)	0.363313	2.02498	2
20	CAT activity-DH662	Passed (P = 0.978)	0.371614	1.9798	2
21	APX activity-XD20	Passed (P = 0.513)	0.130277	4.07618	2
22	APX activity-DH662	Passed (P = 0.147)	0.902387	0.205423	2
23	GR activity-XD20	Passed (P = 0.153)	0.400544	1.82986	2
24	GR activity-DH662	Passed (P = 0.537)	0.150732	3.78451	2
25	MDHAR activity-XD20	Passed (P = 0.174)	0.819066	0.39918	2
26	MDHAR activity-DH662	Failed (P < 0.050)	0.94737	0.108132	2
27	DHAR activity-XD20	Passed (P = 0.844)	0.476223	1.48374	2
28	DHAR activity-DH662	Passed (P = 0.849)	0.306634	2.3642	2
29	AsA content-XD20	Passed (P = 0.795)	0.547945	1.20316	2
30	AsA content-DH662	Passed (P = 0.278)	0.899317	0.212239	2
31	DHA content-XD20	Passed (P = 0.492)	0.64544	0.875646	2
32	DHA content-DH662	Passed (P = 0.732)	0.707919	0.690853	2
33	AsA+DHA content-XD20	Passed (P = 0.077)	0.254051	2.74044	2
34	AsA+DHA content-DH662	Passed (P = 0.215)	0.846808	0.332563	2
35	AsA/DHA ratio-XD20	Passed (P = 0.972)	0.51812	1.3151	2
36	AsA/DHA ratio-DH662	Passed (P = 0.624)	0.58528	1.07133	2
37	GSH content-XD20	Passed (P = 0.399)	0.974625	0.0514049	2
38	GSH content-DH662	Passed (P = 0.657)	0.250359	2.76972	2
39	GSSG content-XD20	Passed (P = 0.861)	0.343701	2.13597	2
40	GSSG content-DH662	Passed (P = 0.203)	0.568747	1.12864	2
41	GSH+GSSG content-XD20	Passed (P = 0.261)	0.0824368	4.99145	2
42	GSH+GSSG content-DH662	Passed (P = 0.969)	0.397079	1.84724	2
43	GSH/GSSG ratio-XD20	Passed (P = 0.667)	0.856303	0.310261	2
44	GSH/GSSG ratio-DH662	Passed (P = 0.236)	0.0383069	6.52425	2
45	Put content-XD20	Passed (P = 0.545)	0.812994	0.414063	2
46	Put content-DH662	Passed (P = 0.465)	0.056635	5.74226	2
47	Spd content-XD20	Passed (P = 0.394)	0.189364	3.32817	2
48	Spd content-DH662	Passed (P = 0.066)	0.9905	0.0190906	2
49	Spm content-XD20	Passed (P = 0.434)	0.106132	4.48614	2
50	Spm content-DH662	Passed (P = 0.464)	0.947558	0.107734	2
51	ETH production-XD20	Passed (P = 0.537)	0.377653	1.94756	2
52	ETH production-DH662	Passed (P = 0.277)	0.314778	2.31177	2
53	ADC activity-XD20	Passed (P = 0.856)	0.57359	1.11168	2
54	ADC activity-DH662	Passed (P = 0.400)	0.072778	5.24068	2
55	ODC activity-XD20	Passed (P = 0.442)	0.474861	1.48947	2
56	ODC activity-DH662	Passed (P = 0.318)	0.261433	2.68315	2
57	SAMDC activity-XD20	Passed (P = 0.099)	0.0220649	7.62754	2
58	SAMDC activity-DH662	Passed (P = 0.655)	0.804601	0.434817	2
59	DAO activity-XD20	Passed (P = 0.392)	0.573158	1.11319	2
60	DAO activity-DH662	Passed (P = 0.303)	0.904162	0.201495	2
61	PAO activity-XD20	Passed (P = 0.128)	0.839522	0.349845	2
62	PAO activity-DH662	Passed (P = 0.373)	0.205317	3.1664	2
63	ZmADC1 relative expression-XD20	Passed (P = 0.574)	0.86587	0.28804	2
64	ZmADC1 relative expression-DH662	Passed (P = 0.137)	0.71131	0.681294	2
65	ZmODC2 relative expression-XD20	Passed (P = 0.489)	0.767565	0.529065	2
66	ZmODC2 relative expression-DH662	Passed (P = 0.412)	0.00894167	9.43407	2
67	ZmSAMDC3 relative expression-XD20	Passed (P = 0.536)	0.654699	0.84716	2
68	ZmSAMDC3 relative expression-DH662	Passed (P = 0.453)	0.10396	4.5275	2
69	ZmSPDS22 relative expression-XD20	Passed (P = 0.787)	0.128927	4.09702	2
70	ZmSPDS22 relative expression-DH662	Passed (P = 0.809)	0.659315	0.833108	2
71	ZmSPDS32 relative expression-XD20	Passed (P = 0.102)	0.0924648	4.76186	2
72	ZmSPDS32 relative expression-DH662	Passed (P = 0.663)	0.568301	1.13021	2
73	ZmPAO3 relative expression-XD20	Passed (P = 0.742)	0.326461	2.23889	2
74	ZmPAO3 relative expression-DH662	Passed (P = 0.624)	0.61731	0.964769	2
75	ZmACS6 relative expression-XD20	Failed (P < 0.050)	7.03e-06	23.7319	2
76	ZmACS6 relative expression-DH662	Failed (P < 0.050)	6.37e-09	37.7446	2
77	ZmACOC relative expression-XD20	Passed (P = 0.208)	0.0823554	4.99342	2
78	ZmACOC relative expression-DH662	Failed (P < 0.050)	1e-05	23.0162	2
The normality test was conducted by SigmaPlot 14, and the Bartlett test by R software.

## Sheet: Table S2
Supplementary Table S2: List of Primers used in this study for qRT-PCR
Gene name	Accession no.	Primer sequence
Actin 7		F:5’-AACCCAAAGGCAAACAGAGAG-3’
		R:5’-TGGCATACAGGGAAAGGACAG-3’
ZmODC2	Zm_XM_008672579	F:5’-CATGCATGCTGCAGAGCAAA-3’
		R:5’-AACCCAAGTCCGAAGGCAAT-3’
ZmADC1	Zm_NM_001323076	F:5’-GCTACGGCTCAAGGTACCAG-3’
		R:5’-CCGAACTCCACAATGTCCTC-3’
ZmSAMDC3	Zm_NM_001155794	F:5’-TGGGCTACCGGCAATTTGTT-3’
		R:5’-TGCAGCTCACTATGGCAGAC-3’
ZmSpds2	Zm_NM_001147319	F:5’-CCAACTCCAGAAGTCCTCCC-3’
		R:5’-CGAGGGAGGAACGGAGAAAG-3’
ZmSpds3	Zm_NM_001155814	F:5’-TGCCTGGTGCAGCTATGAAA-3’
		R:5’-GTGGAAGCGGAAACACAACC-3’
ZmACS6	Zm_GRMZM2G054361	F:5’-CGCTTCAGCTGGGCTAAC-3’
		R:5’-GTGAGCTGTGAAGCTGCTGA-3’
ZmACOC	Zm_GRMZM2G166616	F:5’-AGATTCGAAGCCGTCAAGG-3’
		R:5’-ATCAGAGTGCCCGACATTTT-3’
